# Supplementary material for: Ultrasonographic Assessment of Upper Airway Structures in Adult Obstructive Sleep Apnea: A Systematic Review
Source: J Clin Med. 2026 Apr 23;15(9):3213. doi: 10.3390/jcm15093213 (PMC13164043; doi:10.3390/jcm15093213)
Supplement: Supplementary file 1 [file jcm-15-03213-s001.zip]

Archive with 1 entries (1 files):
- jcm-4229276-supplementary.pdf
